# Supplementary material for: Resilience: A panacea for burnout in medical students during clinical training?: A narrative review
Source: Medicine (Baltimore). 2024 Dec 6;103(49):e40794. doi: 10.1097/MD.0000000000040794 (PMC11630965; doi:10.1097/MD.0000000000040794)
Supplement: Supplementary file 1 [file medi-103-e40794-s001.xlsx]

## Sheet: Sheet 1 - Supplementary Table 1
Supplementary Table 1. Articles Included in This Review
Article Name	Tags	DOI	Summary
Empathy alleviates the learning burnout of medical college students through enhancing resilience	Importance of Resilience	• https://doi.org/10.1186/s12909-022-03554-w	Students with high empathy are associated with less burnout and stress, additionally high empathy also correlated with high mental resillience
Reducing burnout and anxiety among doctors: Randomized controlled trial	Importance of Resilience, Measures to reduce burnout through resilience	• https://doi.org/10.1016/j.psychres.2019.02.075	Interventions teaching doctors about the psychology of work-related distress reduce burnout and anxiety by helping doctors realize that distress is a normal, human reaction to external stressors, common in medicine, and solvable by learning about psychological coping strategies. These are effective in reducing burnout symptoms
Psychological interventions to foster resilience in healthcare students	Importance of Resilience, Specific Interventions	• https://doi.org/10.1002/14651858.cd013684	For healthcare students, there is very-low certainty evidence for the effect of resilience training on resilience, anxiety, and stress or stress perception at post-intervention. The heterogeneous interventions, the paucity of short-, medium- or long-term data, and the geographical distribution restricted to high-income countries limit the generalisability of results. Conclusions should therefore …
Resilience Among Medical Students: The Role of Coping Style and Social Support	Importance of Resilience, Psychological, Specific Interventions	10.1080/10401334.2016.1146611	Support from peers are associated with lower burnout scores. Approach oriented coping strategies is better than avoidant coping strategies. Approach = directly confronting the problems.
Burnout syndrome and resilience in medical students from a Brazilian public college in Salvador, Brazil	Importance of Resilience	• https://doi.org/10.47626/2237-6089-2020-0187	Resilience is a protective factor for burnouts
Associations between academic burnout, resilience and life satisfaction among medical students: a three-wave longitudinal study	Importance of Resilience	• https://doi.org/10.1186/s12909-022-03326-6	Among medical students, resilience uni-directionally and positively predicted life satisfaction, while academic burnout uni-directionally and negatively predicted life satisfaction. However, the temporal association between resilience and academic burnout was negative and somewhat bidirectional. Resilience had a significant mediating effect on the relationship between academic burnout and life sa…
Burnout in medical students of a tertiary care Indian medical center: How much protection does resilience confer?	Importance of Resilience	• https://doi.org/10.4103/psychiatry.indianjpsychiatry_681_19	Significant, but very low effect. Binary regression analysis revealed higher resilience scores were significantly associated with decreased likelihood of burnout in emotional exhaustion (odds ratio [OR] = 0.95; 95% confidence interval [CI] = 0.93-0.97), DP (OR = 0.95; 95% CI = 0.93-0.98), and PA (OR = 0.91; 95% CI = 0.84-0.98).
Medical Students' Perceptions and Retention of Skills From Active Resilience Training	Competence, Importance of Resilience, Psychological, Specific Interventions	• https://doi.org/10.22454/fammed.2022.462706	Active resilience training have high retentions on medical students. However this research did not evaluate resilience scores.
The Mediating Role of Resilience and Life Satisfaction in the Relationship between Stress and Burnout in Medical Students during the COVID-19 Pandemic	Importance of Resilience	• https://doi.org/10.3390/ijerph19052822	A regression model was estimated for each dimension of burnout. The results revealed that resilience and life satisfaction play a mediating role in the association between stress and the dimensions of burnout. This suggests that measures of promoting mental health based on resilience and improving perceptions of life should be implemented.
The mediating effect of resilience on the relationship between the academic burnout and psychological well-being of medical students	Importance of Resilience	• https://doi.org/10.3946/kjme.2020.149	The degree of academic burnout experienced by the first and second year preclinical students was greater than that experienced by the third and fourth year clinical students. Resilience is also an important variable in improving psychological well-being.
The impact of social support and stress on academic burnout among medical students in online learning: The mediating role of resilience	Importance of Resilience	• https://doi.org/10.3389/fpubh.2022.938132	The results identified that in the context of online learning there was a positive correlation between medical students' stress and academic burnout, and their resilience played a partial mediating role. However, social support did not directly affect academic burnout, but inhibited the prevalence of academic burnout through resilience. In addition, stress was negatively related to resilience, wh…
Variation of stress levels, burnout, and resilience throughout the academic year in first-year medical students	Importance of Resilience, Prevalence of Burnout, The current status of the problem	• https://doi.org/10.1371/journal.pone.0240667	M1 males and females had on average increased personal burnout over time with females consistently scoring higher. Both males and females had an increase in stress from August to each subsequent month (p<0.05). Both males and females report a gradual decrease in resiliency throughout the academic year. These surveys demonstrated over half of males and females in medical school reported higher per…
Academic burnout and depression of Chinese medical students in the pre-clinical years: the buffering hypothesis of resilience and social support	Importance of Resilience, The current status of the problem	• https://doi.org/10.1080/13548506.2019.1709651	Academic burnout positively correlated with depression while resilience and social support negatively related to depression. Hierarchical regression implied that resilience moderated burnout and depression while social support did not show a buffer effect between the same variables. Building resilience and enhancing their social support are essential for preventing depression in their college lif…
Medical student resilience strategies: A content analysis of medical students' portfolios	Importance of Resilience, Others, Specific Interventions	• https://doi.org/10.1007/s40037-016-0313-1	Medical students can identify stressors and articulate resilience strategies that can be employed to potentially address them. However, it is unknown how effective, how is it implemented, etc
Medical students, mental health and the role of resilience - A cross-sectional study	Importance of Resilience	• https://doi.org/10.1080/0142159x.2022.2128735	One-in-three students reported incidence of depression or anxiety (24.5% co-morbidity). 8.9% of students reported all four difficulties. Difficulties were more common in female students and those in middle years of the programme. Resilience was negatively correlated with all outcomes and stable across demographic and educational variables. Weighting the data for sampling bias did not affect these…
Online programs to strengthen the mental health of medical students: A systematic review of the literature	Importance of Resilience, Psychological, Specific Interventions	https://doi.org/10.1080%2F10872981.2022.2082909	They indicated that short online sessions on relaxation and meditation and mindfulness training in general can strengthen protective characteristics, such as resilience and empathy, and therefore promote well-being as well as prevent the development of depression and burnout symptoms
Interventions to prevent and reduce physician burnout: a systematic review and meta-analysis	Importance of Resilience, On Physicians, Specific Interventions	https://doi.org/10.1016/S0140-6736(16)31279-X	There are effective intervention to reduce burnout and stress. Overall burnout decreased from 54% to 44% (difference 10% [95% CI 5–14]; p<0·0001; I2=15%; 14 studies), emotional exhaustion score decreased from 23·82 points to 21·17 points (2·65 points [1·67–3·64]; p<0·0001; I2=82%; 40 studies), and https://www.sciencedirect.com/topics/medicine-and-dentistry/depersonalization score decreased from 9…
Replacing stressful challenges with positive coping strategies: a resilience program for clinical placement learning	Importance of Resilience, On Clinical Students, Psychological, Specific Interventions	https://doi.org/10.1007/s10459-015-9603-3	Resilience is effective, however its done only in a small patient population, by a single psychologist, and rely on self reported response
Medical students' resilience: a protective role on stress and quality of life in clerkship	Importance of Resilience, On Clinical Students	https://doi.org/10.1186/s12909-019-1912-4	Medical students' resilience demonstrated a buffering effect on the negative relationship between physical demands and professional quality of life during clerkships. However, no effect on psychological demands
Quality of Life of Medical Students during Clinical Clerkship	Importance of Resilience, On Clinical Students	https://doi.org/10.3946/kjme.2012.24.4.353	QOL correlated negatively with stress and positively with resilience and social support. Stress correlated negatively with resilience and social support. By regression analysis, stress and resilience affected the QOL of medical students.
Addressing the Elephant in the Room: A Shame Resilience Seminar for Medical Students	Importance of Resilience, On Medical Students	https://doi.org/10.1097/acm.0000000000002646	The authors found statistically significant increases in students' confidence in identifying shame and differentiating it from guilt; in their attitudes regarding the importance of identifying shame reactions in themselves and others; and in their willingness to reach out to others during a shame reaction. However the effect on mental health in general is unknown, no follow up also.
Everyday Resilience: Equipping Faculty With Practical Exercises to Promote Resilience Among Medical Students	Importance of Resilience, On Faculty, Specific Interventions	https://doi.org/10.15766/mep_2374-8265.11076	Breaking Down Easy taught individuals to identify personal strengths. My Resilience Practice helped individuals identify strategies to cope with daily stressors. These intervention were relevant, and easy to use, however it is unknown on its effectiveness and retention.
Psychological Development during Medical School Clerkship: Relationship to Resilience	Importance of Resilience, On Clinical Students	https://doi.org/10.1007/s40596-020-01191-3	The use of adaptive coping styles increase resilience after clerkship. Students are more likely to adapt and also maladapt
How are Medical Institutions Supporting the Well-being of Undergraduate Students? A Scoping Review	Importance of Resilience, On Medical Students	https://doi.org/10.1080/10872981.2022.2133986	Interventions were categorized as mindfulness-based programs, reflection groups, curriculum changes, and 'miscellaneous.’ Despite the heterogeneity of interventions and outcome measures, a clear theme emerged that institutionally-provided strategies to promote student well-being tend to be effective when students opt into the program. It was noted that adding mandatory content or activities to a …
Training medical students to manage difficult circumstances- a curriculum for resilience and resourcefulness?	Importance of Resilience, On Medical Students, On System, Specific Interventions	https://doi.org/10.1186/s12909-019-1712-x	The authors describe the HYMS CARE criteria to evaluate resillience and outline the needed component for the creation of resilience curriculum.
Resilience and sense of coherence in first year medical students - a cross-sectional study	Importance of Resilience, Prevalence of Burnout, The current status of the problem	https://doi.org/10.1186%2Fs12909-021-02571-5	Our data indicate an impairment of those protective factors for mental health after a little more than the first semester of study. We found a large proportion in our group of medical students at that stage who had low to moderate resilience values and distinctly reduced SOC in comparison to the population average.
A Curriculum to Teach Resilience Skills to Medical Students During Clinical Training	Importance of Resilience, On Clinical Students, Psychological, Specific Interventions, Student Needs	https://doi.org/10.15766%2Fmep_2374-8265.10975	Improvement in resilience post intervention, unknown follow up. If structured and scheduled it actually decreases overall satisfaction and make it appear mandatory. Most students agree with the need of such intervention.
Resilience and Psychological Distress in Psychology and Medical Students	Importance of Resilience, Prevalence of Burnout, Student Needs	https://doi.org/10.1007/s40596-016-0488-0	Higher resilience were associated with lower distress. According to students: resilience-based interventions, greater financial support, clearer learning objectives and more continuous assessment as potential means to reduce the effects of stress.
Perceived stress in first year medical students - associations with personal resources and emotional distress	Importance of Resilience, On System, Specific Interventions, Student Needs, The current status of the problem	https://doi.org/10.1186%2Fs12909-016-0841-8	The students reported higher levels of perceived stress, anxiety and depression than the general German population validation samples or students in earlier studies. No significant differences between subgroups by gender, migration background and job status were found. The students already had higher levels of resilient coping, optimism and self-efficacy than the validation samples, but these per…
Hemorrhage Control Training Promotes Resilience-Associated Traits in Medical Students	Competence, Importance of Resilience, On Medical Students, Specific Interventions	https://doi.org/10.1016/j.jsurg.2018.06.007	Training clinical skills also increases resilience probably through hands-on skills training which provide experiential learning opportunities and self efficacy.
Training for Awareness, Resilience and Action (TARA) for medical students: a single-arm mixed methods feasibility study to evaluate TARA as an indicated intervention to prevent mental disorders and stress-related symptoms	Importance of Resilience, On Medical Students, Psychological, Specific Interventions	https://doi.org/10.1186/s12909-022-03122-2	Intervention that needs to set time aside may also induce further stress on medical students. Although after their intervention, students were glad to have come. Although generally their intervention tend to improve, its not statistically significant.
Exploring Resilience Factors in Medical Students with Adverse Childhood Experiences: a Pilot Study	Importance of Resilience, On Medical Students, The current status of the problem	https://doi.org/10.1007/s40596-021-01560-6	Medical students reported comparable prevalence of ACEs as the general population and all interviewees with 4 or more ACEs endorsed the use of mental health services in medical school to promote resilience. Med students have similar levels of childhood trauma, and yet develop worse
Can stoic training develop medical student empathy and resilience? A mixed-methods study	Importance of Resilience, On Medical Students, Psychological, Specific Interventions	https://doi.org/10.1186%2Fs12909-022-03391-x	Although statistically insignificant, the study is probably underpowered. Qualitative results showed several themes Negative visualisation aids emotional and practical preparedness; 2. Stoic mindfulness encourages students to think about how they think and feel; 3. Stoic reflection develops the empathic imagination; and 4. Accessibility of SeRenE. Stoic training might be effective. Curriculum in …
Life satisfaction, resilience and coping mechanisms among medical students during COVID-19	Importance of Resilience, Intervention targets, On Medical Students	https://doi.org/10.1371/journal.pone.0275319	A moderately negative, slightly linear correlation between life satisfaction and avoidant coping was reported. Life satisfaction showed moderately positive, slightly linear correlation with resilience score. Three variables stayed significant in the final model: Resilience, avoidant coping, and religion coping.
Beyond communication training: The MaRIS model for developing medical students’ human capabilities and personal resilience	Importance of Resilience, On Medical Students, Psychological, Specific Interventions	https://doi.org/10.1080/0142159X.2019.1670340	Students exhibit higher rate of competence, empathy, and resilience. All construct associated with better mental health. However, they are also more likely to be stressed during the event.
Medical student resilience and stressful clinical events during clinical training	Intervention targets, On Clinical Students, Psychological	https://doi.org/10.1080%2F10872981.2017.1320187	Those that are brave enough to discuss errors and problems with peers (approach coping) has higher resilience. Resilience is lower in medical students than the general population. Team dynamics is a major source of stress in students.
The transition from medical student to junior doctor: today's experiences of Tomorrow's Doctors	Competence, Importance of Resilience, Intervention targets, On Clinical Students, Specific Interventions	https://doi.org/10.1111/j.1365-2923.2009.03604.x	The findings show that, despite recent curriculum reforms, most participants still found the transition stressful. Dealing with their newly gained responsibility, managing uncertainty, working in multi-professional teams, experiencing the sudden death of patients and feeling unsupported were important themes. However, the stress of transition was reduced by the level of clinical experience gained…
The relationship between medical student learning opportunities and preparedness for practice: a questionnaire study	Competence, Importance of Resilience, Intervention targets, On Clinical Students	https://doi.org/10.1186/1472-6920-14-223	Respondents were generally prepared for practice, but many reported few 'hands-on' experiences of providing immediate care during final year placements (a median of 1-2 experiences).Those who had 1-2 experiences reported no greater preparedness for acute management than those reporting no experience. Several exposures are necessary for a significant increase in perceived preparedness. Real-life e…
The Psychology of Shame: A Resilience Seminar for Medical Students	Importance of Resilience, On Medical Students, Psychological, Specific Interventions	https://doi.org/10.15766/mep_2374-8265.11052	Resilience can be intervened through shame management? The intervention seemed effective although unknown for how long. A retrospective pre/postsurvey revealed statistically significant increases in: (1) importance ascribed to identifying shame in one's self or colleagues, (2) confidence in one's ability to recover from a shame reaction, and (3) comfort in reaching out to others when shame occurs…
Emotional speed-dating as a part of medical students’ resilience training	Importance of Resilience, On Medical Students, Psychological, Specific Interventions	https://doi.org/10.1111/medu.14094	Emotional speed dating, where students take turns doing roles as interviewers and interviewees. This allowed them to normalize shared difficulties in dealing with emotions. Basically allowing them to handle frustration, helplessness. Pretty clever, although haven’t been verified with Resilience Scale.
The Impact of a Required Longitudinal Stress Management and Resilience Training Course for First-Year Medical Students	Importance of Resilience, On Medical Students, Specific Interventions	https://doi.org/10.1007/s11606-017-4171-2	Interestingly, of these intervention were made mandatory, almost no improvement is seen. The intervention is not that different compared to others, but perhaps it depends on those who ‘need’ such interventions.
Medical students' perception of resilience and of an innovative curriculum-based resilience skills building course: A participant-focused qualitative analysis	Importance of Resilience, On Medical Students, Psychological, Specific Interventions, Student Needs	https://doi.org/10.1371/journal.pone.0280417	The researchers study resilience skill given by the curriculum in a Dubai Medical School. The students compelete reflective assignment. Students receive it positively and raises their level of awareness. The researcher hoped that the students can apply this into their daily lives.
DEcrease STress through RESilience training for Students (DESTRESS) Study: Protocol for a randomized controlled trial nested in a longitudinal observational cohort study	Importance of Resilience, Protocol, Specific Interventions	https://doi.org/10.1016/j.cct.2022.106928	One currently ongoing RCT exploring interventions for resilience is currently being underway in the Netherlands.
A Peer-Support and Mindfulness Program to Improve the Mental Health of Medical Students	Importance of Resilience, On Medical Students, Psychological, Specific Interventions	https://doi.org/10.1080/10401334.2016.1153475	Improvements, although not statistically significant. Intervention used is peer support and peer taught mindfulness practice. The authors notes need for longer training period and cluster randomization to reduce contamination
Evaluation of a Novel Wellness Curriculum on Medical Student Wellbeing and Engagement Demonstrates a Need for Student-Driven Wellness Programming	Importance of Resilience, On Medical Students, On System, Psychological, Specific Interventions, Student Needs	https://doi.org/10.1080/10401334.2021.2004415	There was no difference in wellbeing between students who participated in the wellness curriculum and those who did not. However, overall student wellbeing increased over the course of the year while perceived stress decreased. Medical school programs may benefit from allowing students to direct or contribute to the design of their own wellness curriculum. Additionally, medical education should w…
Medical student mental health 3.0: improving student wellness through curricular changes	Importance of Resilience, On Medical Students, On System, Specific Interventions	https://doi.org/10.1097%2FACM.0000000000000166	Students enter medical school with mental health statuses very similar to those of their same-age peers, but their overall mental health declines soon after they begin their medical studies. We found strong positive associations between our longitudinal, integrated curricular-change program and the rates of significant symptoms of depression and anxiety in preclinical medical students, as well as…
Toward Resilience: Medical Students' Perception of Social Support	Importance of Resilience, Intervention targets	https://doi.org/10.7556/jaoa.2020.158	Medical students perceive different type of social support. This might be an avenue for specific intervention during their years. Clinical phase students showed lower levels of belonging. Compared to the general low self esteem for the total samples. the belonging subscale measures the perceived availability of people one can do things with.
Distress and resilience associated with workload of medical students	Importance of Resilience	• https://doi.org/10.1080/09638237.2018.1521922	Resilience is relatively stable through time, and are negatively correlated with distress. Interventions regarding resilience might be a more feasible approach than alleviating the myriad of distress possible
Towards an understanding of resilience and its relevance to medical training	Definition of Resilience, Intervention targets, On Medical Students, On System, Specific Interventions	https://doi.org/10.1111/j.1365-2923.2011.04188.x	The hidden curiculum might contribute to resilience. Combining / mapping resilience definition to already conducted curriculum is an option. self-efficacy, persistence, confidence. Additionally, teaching coping styles through role models and formative reflection may also be useful.
Academic resilience and its psychological and educational correlates: A construct validity approach	Importance of Resilience, Intervention targets, Specific Interventions	https://doi.org/10.1002/pits.20149	Hence, a 5-C model of academic resilience is proposed: confidence (self-efficacy), coordination (planning), control, composure (low anxiety), and commitment (persistence).
Basic psychological needs, more than mindfulness and resilience, relate to medical student stress: A case for shifting the focus of wellness curricula	Importance of Resilience, Intervention targets, Student Needs	• https://doi.org/10.1080/0142159x.2020.1813876	Resilience (and mindfulness) is important. However, basic psychological needs are even more important.
Exploring the relationship between medical student basic psychological need satisfaction, resilience, and well-being: a quantitative study	Competence, Importance of Resilience, Intervention targets, On Medical Students, Specific Interventions	• https://doi.org/10.1186/s12909-019-1847-9	Increasing student competence predicted an increase in resilience. Perhaps competence, clinical or others can be used to support student well-being.
